# Supplementary material for: Tenascin C+ papillary fibroblasts facilitate neuro-immune interaction in a mouse model of psoriasis
Source: Nat Commun. 2023 Apr 10;14:2004. doi: 10.1038/s41467-023-37798-x (PMC10086024; doi:10.1038/s41467-023-37798-x)
Supplement: Supplementary file 4 — Source Data [file 41467_2023_37798_MOESM4_ESM.zip › Source Data.xlsx]

## Sheet: Figure 1c
Fig.1c
	UT	IMQ
	88	37.9
	77.7	43.2
	80.3	52.1

## Sheet: Figure 1g
Fig.1g
	Non-lesional	Lesional
	500000000	2600000000
	410000000	2900000000
	440000000	5200000000
	570000000	5600000000
	670000000	5000000000

## Sheet: Figure 2e
Fig.2e
	Pdgfra			Coch			Tnc
	UT	IMQ		UT	IMQ		UT	IMQ
	10.6599	146.905		9.26591	22.9677		0.51604	2.62236
	77.4963	34.9333		12.9478	24.3206		0.449775	2.28559
	32.1042	90.6683		9.60112	19.2944		0.5094	2.86659
	61.8348	103.236		17.6497	16.118		0.656908	2.48681

## Sheet: Figure 2f
Fig.2f
Anti-Tenascin C
Anti-Cochlin
Anti-GAPDH

## Sheet: Figure 2h
Fig.2h
GroupID	Category	Term	Description	LogP	Log(q-value)	InTerm_InList	Genes	Symbols
1_Summary	GO Biological Processes	GO:0060322	head development	-13.1828	-9.61436	57/724	11302,11803,12043,12162,12404,12825,12842,12978,13345,13488,13617,13640,13841,14130,14183,14365,15364,16323,16560,16842,17967,18111,18476,18993,18994,19876,20238,20318,20511,20674,20698,20720,21418,21420,22253,22414,24113,56527,56747,58208,59058,65079,68169,69539,70433,74762,75409,77579,78286,81907,211323,229706,234593,268902,269610,319387,330938,13848,20745	Aatk,Aplp1,Bcl2,Bmp7,Cbln1,Col3a1,Col1a1,Csf1r,Twist2,Drd1,Ednra,Efna5,Epha7,Fcgr2b,Fgfr2,Fzd3,Hmga2,Inhba,Kif1a,Lef1,Ncam1,Nnat,Pafah1b3,Pou3f3,Pou3f4,Robo1,Atxn1,Sdf4,Slc1a2,Sox2,Sphk1,Serpine2,Tfap2a,Tfap2c,Unc5c,Wnt2b,Vax2,Mast1,Sez6l,Bcl11b,Bhlhe22,Rtn4r,Ndnf,Trnp1,Draxin,Mdga1,Slitrk5,Myh10,Nav2,Tmem108,Nrg1,Slc6a17,Ndrg4,Robo2,Chd5,Adgrl3,Dixdc1,Ephb6,Spock1
1_Member	GO Biological Processes	GO:0060322	head development	-13.1828	-9.61436	57/724	11302,11803,12043,12162,12404,12825,12842,12978,13345,13488,13617,13640,13841,14130,14183,14365,15364,16323,16560,16842,17967,18111,18476,18993,18994,19876,20238,20318,20511,20674,20698,20720,21418,21420,22253,22414,24113,56527,56747,58208,59058,65079,68169,69539,70433,74762,75409,77579,78286,81907,211323,229706,234593,268902,269610,319387,330938	Aatk,Aplp1,Bcl2,Bmp7,Cbln1,Col3a1,Col1a1,Csf1r,Twist2,Drd1,Ednra,Efna5,Epha7,Fcgr2b,Fgfr2,Fzd3,Hmga2,Inhba,Kif1a,Lef1,Ncam1,Nnat,Pafah1b3,Pou3f3,Pou3f4,Robo1,Atxn1,Sdf4,Slc1a2,Sox2,Sphk1,Serpine2,Tfap2a,Tfap2c,Unc5c,Wnt2b,Vax2,Mast1,Sez6l,Bcl11b,Bhlhe22,Rtn4r,Ndnf,Trnp1,Draxin,Mdga1,Slitrk5,Myh10,Nav2,Tmem108,Nrg1,Slc6a17,Ndrg4,Robo2,Chd5,Adgrl3,Dixdc1
1_Member	GO Biological Processes	GO:0007420	brain development	-13.0158	-9.52647	54/666	11302,11803,12043,12162,12404,12825,12978,13488,13640,13841,14130,14183,14365,15364,16323,16560,16842,17967,18111,18476,18993,18994,19876,20238,20318,20511,20674,20698,20720,21418,21420,22253,22414,24113,56527,56747,58208,59058,65079,68169,69539,70433,74762,75409,77579,78286,81907,211323,229706,234593,268902,269610,319387,330938	Aatk,Aplp1,Bcl2,Bmp7,Cbln1,Col3a1,Csf1r,Drd1,Efna5,Epha7,Fcgr2b,Fgfr2,Fzd3,Hmga2,Inhba,Kif1a,Lef1,Ncam1,Nnat,Pafah1b3,Pou3f3,Pou3f4,Robo1,Atxn1,Sdf4,Slc1a2,Sox2,Sphk1,Serpine2,Tfap2a,Tfap2c,Unc5c,Wnt2b,Vax2,Mast1,Sez6l,Bcl11b,Bhlhe22,Rtn4r,Ndnf,Trnp1,Draxin,Mdga1,Slitrk5,Myh10,Nav2,Tmem108,Nrg1,Slc6a17,Ndrg4,Robo2,Chd5,Adgrl3,Dixdc1
1_Member	GO Biological Processes	GO:0030900	forebrain development	-7.86484	-5.08877	32/396	11803,12825,12978,13488,14183,15364,16323,16560,16842,17967,18993,18994,19876,20511,20674,21418,21420,22414,24113,58208,59058,65079,68169,70433,74762,75409,77579,81907,211323,268902,269610,330938	Aplp1,Col3a1,Csf1r,Drd1,Fgfr2,Hmga2,Inhba,Kif1a,Lef1,Ncam1,Pou3f3,Pou3f4,Robo1,Slc1a2,Sox2,Tfap2a,Tfap2c,Wnt2b,Vax2,Bcl11b,Bhlhe22,Rtn4r,Ndnf,Draxin,Mdga1,Slitrk5,Myh10,Tmem108,Nrg1,Robo2,Chd5,Dixdc1
1_Member	GO Biological Processes	GO:0021879	forebrain neuron differentiation	-5.6518	-3.27555	9/46	12978,14183,16323,18994,20674,21418,21420,58208,68169	Csf1r,Fgfr2,Inhba,Pou3f4,Sox2,Tfap2a,Tfap2c,Bcl11b,Ndnf
1_Member	GO Biological Processes	GO:0021872	forebrain generation of neurons	-5.61519	-3.25624	10/59	12978,14183,16323,16842,18994,20674,21418,21420,58208,68169	Csf1r,Fgfr2,Inhba,Lef1,Pou3f4,Sox2,Tfap2a,Tfap2c,Bcl11b,Ndnf
1_Member	GO Biological Processes	GO:0021537	telencephalon development	-5.44156	-3.11861	21/257	12825,12978,13488,16323,16842,18993,19876,20511,20674,21420,58208,59058,65079,70433,74762,75409,77579,81907,211323,268902,330938	Col3a1,Csf1r,Drd1,Inhba,Lef1,Pou3f3,Robo1,Slc1a2,Sox2,Tfap2c,Bcl11b,Bhlhe22,Rtn4r,Draxin,Mdga1,Slitrk5,Myh10,Tmem108,Nrg1,Robo2,Dixdc1
1_Member	GO Biological Processes	GO:0021953	central nervous system neuron differentiation	-4.10176	-2.03668	16/203	12404,12978,13488,13848,14183,16323,18994,20674,20745,21418,21420,58208,59058,68169,70433,269610	Cbln1,Csf1r,Drd1,Ephb6,Fgfr2,Inhba,Pou3f4,Sox2,Spock1,Tfap2a,Tfap2c,Bcl11b,Bhlhe22,Ndnf,Draxin,Chd5
2_Summary	GO Biological Processes	GO:0001501	skeletal system development	-11.8118	-8.44201	45/522	11595,11695,12162,12399,12814,12825,12842,12843,12950,13345,13617,14119,14183,15211,15245,15364,16000,16854,17240,17389,17702,19227,19228,19645,20204,20429,20613,20666,20692,21418,21922,21943,22402,23850,27973,54635,64406,73121,77583,80707,83925,230103,232174,233781,239405,16764,16842,17286,23892,64075,84035,228770	Acan,Alx4,Bmp7,Runx3,Col11a1,Col3a1,Col1a1,Col1a2,Hapln1,Twist2,Ednra,Fbn2,Fgfr2,Hexa,Hhip,Hmga2,Igf1,Lgals3,Mdfi,Mmp16,Msx2,Pthlh,Pth1r,Rb1,Prrx2,Shox2,Snai1,Sox11,Sparc,Tfap2a,Clec3b,Tnfsf11,Ccn4,Pappa2,Vkorc1,Pdgfc,Sp5,Rflna,Notum,Wwox,Trps1,Npr2,Cyp26b1,Xylt1,Rspo2,Aff3,Lef1,Meox2,Grem1,Smoc1,Kremen1,Rspo4
2_Member	GO Biological Processes	GO:0001501	skeletal system development	-11.8118	-8.44201	45/522	11595,11695,12162,12399,12814,12825,12842,12843,12950,13345,13617,14119,14183,15211,15245,15364,16000,16854,17240,17389,17702,19227,19228,19645,20204,20429,20613,20666,20692,21418,21922,21943,22402,23850,27973,54635,64406,73121,77583,80707,83925,230103,232174,233781,239405	Acan,Alx4,Bmp7,Runx3,Col11a1,Col3a1,Col1a1,Col1a2,Hapln1,Twist2,Ednra,Fbn2,Fgfr2,Hexa,Hhip,Hmga2,Igf1,Lgals3,Mdfi,Mmp16,Msx2,Pthlh,Pth1r,Rb1,Prrx2,Shox2,Snai1,Sox11,Sparc,Tfap2a,Clec3b,Tnfsf11,Ccn4,Pappa2,Vkorc1,Pdgfc,Sp5,Rflna,Notum,Wwox,Trps1,Npr2,Cyp26b1,Xylt1,Rspo2
2_Member	GO Biological Processes	GO:0048705	skeletal system morphogenesis	-6.62635	-4.11479	23/256	11595,11695,12162,12814,12825,12842,13345,14119,14183,15245,17240,17389,17702,19227,20204,20429,20666,21418,23850,64406,73121,80707,232174	Acan,Alx4,Bmp7,Col11a1,Col3a1,Col1a1,Twist2,Fbn2,Fgfr2,Hhip,Mdfi,Mmp16,Msx2,Pthlh,Prrx2,Shox2,Sox11,Tfap2a,Pappa2,Sp5,Rflna,Wwox,Cyp26b1
2_Member	GO Biological Processes	GO:0048736	appendage development	-5.84554	-3.42321	19/203	11695,12162,12825,14119,14183,16764,16842,17286,17702,20204,20429,20666,21418,23892,64075,84035,228770,232174,239405	Alx4,Bmp7,Col3a1,Fbn2,Fgfr2,Aff3,Lef1,Meox2,Msx2,Prrx2,Shox2,Sox11,Tfap2a,Grem1,Smoc1,Kremen1,Rspo4,Cyp26b1,Rspo2
2_Member	GO Biological Processes	GO:0060173	limb development	-5.84554	-3.42321	19/203	11695,12162,12825,14119,14183,16764,16842,17286,17702,20204,20429,20666,21418,23892,64075,84035,228770,232174,239405	Alx4,Bmp7,Col3a1,Fbn2,Fgfr2,Aff3,Lef1,Meox2,Msx2,Prrx2,Shox2,Sox11,Tfap2a,Grem1,Smoc1,Kremen1,Rspo4,Cyp26b1,Rspo2
2_Member	GO Biological Processes	GO:0060348	bone development	-5.65089	-3.27555	20/229	12825,12842,14183,16000,17389,17702,19227,20429,20692,21418,21943,22402,23850,27973,54635,64406,77583,230103,232174,233781	Col3a1,Col1a1,Fgfr2,Igf1,Mmp16,Msx2,Pthlh,Shox2,Sparc,Tfap2a,Tnfsf11,Ccn4,Pappa2,Vkorc1,Pdgfc,Sp5,Notum,Npr2,Cyp26b1,Xylt1
2_Member	GO Biological Processes	GO:0048706	embryonic skeletal system development	-4.58312	-2.38995	14/146	11695,12162,12814,12842,13345,13617,14183,17240,17389,20204,20429,20666,21418,233781	Alx4,Bmp7,Col11a1,Col1a1,Twist2,Ednra,Fgfr2,Mdfi,Mmp16,Prrx2,Shox2,Sox11,Tfap2a,Xylt1
2_Member	GO Biological Processes	GO:0035107	appendage morphogenesis	-4.32295	-2.19224	15/174	11695,12162,12825,14119,14183,16764,16842,17702,20204,20429,20666,21418,23892,232174,239405	Alx4,Bmp7,Col3a1,Fbn2,Fgfr2,Aff3,Lef1,Msx2,Prrx2,Shox2,Sox11,Tfap2a,Grem1,Cyp26b1,Rspo2
2_Member	GO Biological Processes	GO:0035108	limb morphogenesis	-4.32295	-2.19224	15/174	11695,12162,12825,14119,14183,16764,16842,17702,20204,20429,20666,21418,23892,232174,239405	Alx4,Bmp7,Col3a1,Fbn2,Fgfr2,Aff3,Lef1,Msx2,Prrx2,Shox2,Sox11,Tfap2a,Grem1,Cyp26b1,Rspo2
2_Member	GO Biological Processes	GO:0048704	embryonic skeletal system morphogenesis	-3.92302	-1.90356	11/109	11695,12162,12814,13345,14183,17240,17389,20204,20429,20666,21418	Alx4,Bmp7,Col11a1,Twist2,Fgfr2,Mdfi,Mmp16,Prrx2,Shox2,Sox11,Tfap2a
2_Member	GO Biological Processes	GO:0060349	bone morphogenesis	-3.92302	-1.90356	11/109	12825,12842,14183,17389,17702,19227,20429,21418,23850,64406,232174	Col3a1,Col1a1,Fgfr2,Mmp16,Msx2,Pthlh,Shox2,Tfap2a,Pappa2,Sp5,Cyp26b1
2_Member	GO Biological Processes	GO:0030326	embryonic limb morphogenesis	-3.46592	-1.55988	12/143	11695,12162,14119,16764,16842,17702,20204,20429,21418,23892,232174,239405	Alx4,Bmp7,Fbn2,Aff3,Lef1,Msx2,Prrx2,Shox2,Tfap2a,Grem1,Cyp26b1,Rspo2
2_Member	GO Biological Processes	GO:0035113	embryonic appendage morphogenesis	-3.46592	-1.55988	12/143	11695,12162,14119,16764,16842,17702,20204,20429,21418,23892,232174,239405	Alx4,Bmp7,Fbn2,Aff3,Lef1,Msx2,Prrx2,Shox2,Tfap2a,Grem1,Cyp26b1,Rspo2
2_Member	GO Biological Processes	GO:0035115	embryonic forelimb morphogenesis	-2.66066	-0.968417	5/36	11695,17702,20429,21418,239405	Alx4,Msx2,Shox2,Tfap2a,Rspo2
2_Member	GO Biological Processes	GO:0035136	forelimb morphogenesis	-2.19143	-0.639172	5/46	11695,17702,20429,21418,239405	Alx4,Msx2,Shox2,Tfap2a,Rspo2
3_Summary	GO Biological Processes	GO:0001503	ossification	-11.7905	-8.44201	30/245	12043,12162,12399,12842,12843,13345,14183,16000,17389,17702,19227,19228,20256,20429,20674,21922,21943,22402,26427,80707,83554,107250,107515,210719,230103,230587,233781,239405,242050,329278,11595,20378	Bcl2,Bmp7,Runx3,Col1a1,Col1a2,Twist2,Fgfr2,Igf1,Mmp16,Msx2,Pthlh,Pth1r,Clec11a,Shox2,Sox2,Clec3b,Tnfsf11,Ccn4,Creb3l1,Wwox,Fstl3,Kazald1,Lgr4,Mkx,Npr2,Glis1,Xylt1,Rspo2,Igsf10,Tnn,Acan,Frzb
3_Member	GO Biological Processes	GO:0001503	ossification	-11.7905	-8.44201	30/245	12043,12162,12399,12842,12843,13345,14183,16000,17389,17702,19227,19228,20256,20429,20674,21922,21943,22402,26427,80707,83554,107250,107515,210719,230103,230587,233781,239405,242050,329278	Bcl2,Bmp7,Runx3,Col1a1,Col1a2,Twist2,Fgfr2,Igf1,Mmp16,Msx2,Pthlh,Pth1r,Clec11a,Shox2,Sox2,Clec3b,Tnfsf11,Ccn4,Creb3l1,Wwox,Fstl3,Kazald1,Lgr4,Mkx,Npr2,Glis1,Xylt1,Rspo2,Igsf10,Tnn
3_Member	GO Biological Processes	GO:0001649	osteoblast differentiation	-7.3231	-4.68955	15/101	12842,13345,16000,17702,19227,19228,20429,20674,22402,26427,80707,107515,230587,239405,329278	Col1a1,Twist2,Igf1,Msx2,Pthlh,Pth1r,Shox2,Sox2,Ccn4,Creb3l1,Wwox,Lgr4,Glis1,Rspo2,Tnn
3_Member	GO Biological Processes	GO:0030282	bone mineralization	-4.1659	-2.08316	8/54	12843,14183,16000,19227,19228,21922,107515,239405	Col1a2,Fgfr2,Igf1,Pthlh,Pth1r,Clec3b,Lgr4,Rspo2
3_Member	GO Biological Processes	GO:0031214	biomineral tissue development	-3.58466	-1.64879	10/100	12842,12843,14183,16000,17702,19227,19228,21922,107515,239405	Col1a1,Col1a2,Fgfr2,Igf1,Msx2,Pthlh,Pth1r,Clec3b,Lgr4,Rspo2
3_Member	GO Biological Processes	GO:0110148	biomineralization	-3.34677	-1.4685	10/107	12842,12843,14183,16000,17702,19227,19228,21922,107515,239405	Col1a1,Col1a2,Fgfr2,Igf1,Msx2,Pthlh,Pth1r,Clec3b,Lgr4,Rspo2
3_Member	GO Biological Processes	GO:0002076	osteoblast development	-2.99765	-1.20878	4/18	17702,19227,19228,329278	Msx2,Pthlh,Pth1r,Tnn
3_Member	WikiPathways	WP1270	Endochondral ossification	-2.97674	-1.19218	7/62	11595,12162,12399,16000,19227,19228,20378	Acan,Bmp7,Runx3,Igf1,Pthlh,Pth1r,Frzb
4_Summary	GO Biological Processes	GO:0007409	axonogenesis	-9.58929	-6.46799	34/376	11803,11876,12043,12162,12399,12424,12561,12978,13616,13617,13640,13841,13848,14183,14365,17967,18164,19283,19876,20347,22253,24113,58208,59058,65079,68404,70433,75409,75847,77579,107515,243967,268902,329278,12563,13405,15211,16842,17150,17965,19645,23892,23928,56013,64103,71355,81907,211323,243961,244281,396184,622434,21923,14130,17920,73340,330409,16691,225288,14456,16854,20311,21943,24047,5050…	Aplp1,Artn,Bcl2,Bmp7,Runx3,Cck,Cdh4,Csf1r,Edn3,Ednra,Efna5,Epha7,Ephb6,Fgfr2,Fzd3,Ncam1,Nptx1,Ptprz1,Robo1,Sema3b,Unc5c,Vax2,Bcl11b,Bhlhe22,Rtn4r,Nrn1,Draxin,Slitrk5,Crppa,Myh10,Lgr4,Ntn5,Robo2,Tnn,Cdh6,Dmd,Hexa,Lef1,Mfap2,Nbl1,Rb1,Grem1,Lamc3,Srcin1,Tnmd,Col24a1,Tmem108,Nrg1,Shank1,Myo16,Flrt1,Arhgef26,Tnc,Fcgr2b,Myo6,Nptxr,Cecr2,Krt8,Fhod3,Gas6,Lgals3,Cxcl5,Tnfsf11,Ccl19,Prok2,Pde4d,Prex1,Gnai1…
4_Member	GO Biological Processes	GO:0007409	axonogenesis	-9.58929	-6.46799	34/376	11803,11876,12043,12162,12399,12424,12561,12978,13616,13617,13640,13841,13848,14183,14365,17967,18164,19283,19876,20347,22253,24113,58208,59058,65079,68404,70433,75409,75847,77579,107515,243967,268902,329278	Aplp1,Artn,Bcl2,Bmp7,Runx3,Cck,Cdh4,Csf1r,Edn3,Ednra,Efna5,Epha7,Ephb6,Fgfr2,Fzd3,Ncam1,Nptx1,Ptprz1,Robo1,Sema3b,Unc5c,Vax2,Bcl11b,Bhlhe22,Rtn4r,Nrn1,Draxin,Slitrk5,Crppa,Myh10,Lgr4,Ntn5,Robo2,Tnn
4_Member	GO Biological Processes	GO:0000902	cell morphogenesis	-9.443	-6.35166	52/777	11803,11876,12043,12162,12399,12424,12561,12563,12978,13405,13616,13617,13640,13841,13848,14183,14365,15211,16842,17150,17965,17967,18164,19283,19645,19876,20347,22253,23892,23928,24113,56013,58208,59058,64103,65079,68404,70433,71355,75409,75847,77579,81907,107515,211323,243961,243967,244281,268902,329278,396184,622434	Aplp1,Artn,Bcl2,Bmp7,Runx3,Cck,Cdh4,Cdh6,Csf1r,Dmd,Edn3,Ednra,Efna5,Epha7,Ephb6,Fgfr2,Fzd3,Hexa,Lef1,Mfap2,Nbl1,Ncam1,Nptx1,Ptprz1,Rb1,Robo1,Sema3b,Unc5c,Grem1,Lamc3,Vax2,Srcin1,Bcl11b,Bhlhe22,Tnmd,Rtn4r,Nrn1,Draxin,Col24a1,Slitrk5,Crppa,Myh10,Tmem108,Lgr4,Nrg1,Shank1,Ntn5,Myo16,Robo2,Tnn,Flrt1,Arhgef26
4_Member	GO Biological Processes	GO:0048812	neuron projection morphogenesis	-9.31412	-6.25081	40/510	11803,11876,12043,12162,12399,12424,12561,12978,13405,13616,13617,13640,13841,13848,14183,14365,17965,17967,18164,19283,19876,20347,22253,24113,58208,59058,65079,68404,70433,75409,75847,77579,81907,107515,243961,243967,244281,268902,329278,396184	Aplp1,Artn,Bcl2,Bmp7,Runx3,Cck,Cdh4,Csf1r,Dmd,Edn3,Ednra,Efna5,Epha7,Ephb6,Fgfr2,Fzd3,Nbl1,Ncam1,Nptx1,Ptprz1,Robo1,Sema3b,Unc5c,Vax2,Bcl11b,Bhlhe22,Rtn4r,Nrn1,Draxin,Slitrk5,Crppa,Myh10,Tmem108,Lgr4,Shank1,Ntn5,Myo16,Robo2,Tnn,Flrt1
4_Member	GO Biological Processes	GO:0120039	plasma membrane bounded cell projection morphogenesis	-9.16512	-6.1675	40/516	11803,11876,12043,12162,12399,12424,12561,12978,13405,13616,13617,13640,13841,13848,14183,14365,17965,17967,18164,19283,19876,20347,22253,24113,58208,59058,65079,68404,70433,75409,75847,77579,81907,107515,243961,243967,244281,268902,329278,396184	Aplp1,Artn,Bcl2,Bmp7,Runx3,Cck,Cdh4,Csf1r,Dmd,Edn3,Ednra,Efna5,Epha7,Ephb6,Fgfr2,Fzd3,Nbl1,Ncam1,Nptx1,Ptprz1,Robo1,Sema3b,Unc5c,Vax2,Bcl11b,Bhlhe22,Rtn4r,Nrn1,Draxin,Slitrk5,Crppa,Myh10,Tmem108,Lgr4,Shank1,Ntn5,Myo16,Robo2,Tnn,Flrt1
4_Member	GO Biological Processes	GO:0000904	cell morphogenesis involved in differentiation	-9.15618	-6.1675	44/605	11803,11876,12043,12162,12399,12424,12561,12978,13616,13617,13640,13841,13848,14183,14365,15211,16842,17150,17967,18164,19283,19645,19876,20347,22253,23928,24113,56013,58208,59058,64103,65079,68404,70433,71355,75409,75847,77579,107515,243961,243967,268902,329278,622434	Aplp1,Artn,Bcl2,Bmp7,Runx3,Cck,Cdh4,Csf1r,Edn3,Ednra,Efna5,Epha7,Ephb6,Fgfr2,Fzd3,Hexa,Lef1,Mfap2,Ncam1,Nptx1,Ptprz1,Rb1,Robo1,Sema3b,Unc5c,Lamc3,Vax2,Srcin1,Bcl11b,Bhlhe22,Tnmd,Rtn4r,Nrn1,Draxin,Col24a1,Slitrk5,Crppa,Myh10,Lgr4,Shank1,Ntn5,Robo2,Tnn,Arhgef26
4_Member	GO Biological Processes	GO:0061564	axon development	-9.1229	-6.1565	35/412	11803,11876,12043,12162,12399,12424,12561,12978,13616,13617,13640,13841,13848,14183,14365,17967,18164,19283,19876,20347,21923,22253,24113,58208,59058,65079,68404,70433,75409,75847,77579,107515,243967,268902,329278	Aplp1,Artn,Bcl2,Bmp7,Runx3,Cck,Cdh4,Csf1r,Edn3,Ednra,Efna5,Epha7,Ephb6,Fgfr2,Fzd3,Ncam1,Nptx1,Ptprz1,Robo1,Sema3b,Tnc,Unc5c,Vax2,Bcl11b,Bhlhe22,Rtn4r,Nrn1,Draxin,Slitrk5,Crppa,Myh10,Lgr4,Ntn5,Robo2,Tnn
4_Member	GO Biological Processes	GO:0048858	cell projection morphogenesis	-9.01866	-6.07345	40/522	11803,11876,12043,12162,12399,12424,12561,12978,13405,13616,13617,13640,13841,13848,14183,14365,17965,17967,18164,19283,19876,20347,22253,24113,58208,59058,65079,68404,70433,75409,75847,77579,81907,107515,243961,243967,244281,268902,329278,396184	Aplp1,Artn,Bcl2,Bmp7,Runx3,Cck,Cdh4,Csf1r,Dmd,Edn3,Ednra,Efna5,Epha7,Ephb6,Fgfr2,Fzd3,Nbl1,Ncam1,Nptx1,Ptprz1,Robo1,Sema3b,Unc5c,Vax2,Bcl11b,Bhlhe22,Rtn4r,Nrn1,Draxin,Slitrk5,Crppa,Myh10,Tmem108,Lgr4,Shank1,Ntn5,Myo16,Robo2,Tnn,Flrt1
4_Member	GO Biological Processes	GO:0048667	cell morphogenesis involved in neuron differentiation	-8.59746	-5.72797	37/474	11803,11876,12043,12162,12399,12424,12561,12978,13616,13617,13640,13841,13848,14183,14365,15211,17967,18164,19283,19645,19876,20347,22253,24113,58208,59058,65079,68404,70433,75409,75847,77579,107515,243961,243967,268902,329278	Aplp1,Artn,Bcl2,Bmp7,Runx3,Cck,Cdh4,Csf1r,Edn3,Ednra,Efna5,Epha7,Ephb6,Fgfr2,Fzd3,Hexa,Ncam1,Nptx1,Ptprz1,Rb1,Robo1,Sema3b,Unc5c,Vax2,Bcl11b,Bhlhe22,Rtn4r,Nrn1,Draxin,Slitrk5,Crppa,Myh10,Lgr4,Shank1,Ntn5,Robo2,Tnn
4_Member	GO Biological Processes	GO:0032990	cell part morphogenesis	-8.38957	-5.5535	40/549	11803,11876,12043,12162,12399,12424,12561,12978,13405,13616,13617,13640,13841,13848,14183,14365,17965,17967,18164,19283,19876,20347,22253,24113,58208,59058,65079,68404,70433,75409,75847,77579,81907,107515,243961,243967,244281,268902,329278,396184	Aplp1,Artn,Bcl2,Bmp7,Runx3,Cck,Cdh4,Csf1r,Dmd,Edn3,Ednra,Efna5,Epha7,Ephb6,Fgfr2,Fzd3,Nbl1,Ncam1,Nptx1,Ptprz1,Robo1,Sema3b,Unc5c,Vax2,Bcl11b,Bhlhe22,Rtn4r,Nrn1,Draxin,Slitrk5,Crppa,Myh10,Tmem108,Lgr4,Shank1,Ntn5,Myo16,Robo2,Tnn,Flrt1
4_Member	GO Biological Processes	GO:0031175	neuron projection development	-7.42321	-4.76866	46/740	11803,11876,12043,12162,12399,12424,12561,12978,13405,13616,13617,13640,13841,13848,14130,14183,14365,17920,17965,17967,18164,19283,19645,19876,20347,21923,22253,24113,58208,59058,65079,68404,70433,73340,75409,75847,77579,81907,107515,243961,243967,244281,268902,329278,330409,396184	Aplp1,Artn,Bcl2,Bmp7,Runx3,Cck,Cdh4,Csf1r,Dmd,Edn3,Ednra,Efna5,Epha7,Ephb6,Fcgr2b,Fgfr2,Fzd3,Myo6,Nbl1,Ncam1,Nptx1,Ptprz1,Rb1,Robo1,Sema3b,Tnc,Unc5c,Vax2,Bcl11b,Bhlhe22,Rtn4r,Nrn1,Draxin,Nptxr,Slitrk5,Crppa,Myh10,Tmem108,Lgr4,Shank1,Ntn5,Myo16,Robo2,Tnn,Cecr2,Flrt1
4_Member	GO Biological Processes	GO:0032989	cellular component morphogenesis	-7.41284	-4.76866	42/643	11803,11876,12043,12162,12399,12424,12561,12978,13405,13616,13617,13640,13841,13848,14183,14365,16691,17965,17967,18164,19283,19876,20347,22253,24113,58208,59058,65079,68404,70433,75409,75847,77579,81907,107515,225288,243961,243967,244281,268902,329278,396184	Aplp1,Artn,Bcl2,Bmp7,Runx3,Cck,Cdh4,Csf1r,Dmd,Edn3,Ednra,Efna5,Epha7,Ephb6,Fgfr2,Fzd3,Krt8,Nbl1,Ncam1,Nptx1,Ptprz1,Robo1,Sema3b,Unc5c,Vax2,Bcl11b,Bhlhe22,Rtn4r,Nrn1,Draxin,Slitrk5,Crppa,Myh10,Tmem108,Lgr4,Fhod3,Shank1,Ntn5,Myo16,Robo2,Tnn,Flrt1
4_Member	GO Biological Processes	GO:0007411	axon guidance	-6.84338	-4.30023	23/249	11876,12162,12399,12561,12978,13616,13617,13640,13841,13848,14365,17967,19876,20347,22253,58208,65079,70433,75847,77579,107515,243967,268902	Artn,Bmp7,Runx3,Cdh4,Csf1r,Edn3,Ednra,Efna5,Epha7,Ephb6,Fzd3,Ncam1,Robo1,Sema3b,Unc5c,Bcl11b,Rtn4r,Draxin,Crppa,Myh10,Lgr4,Ntn5,Robo2
4_Member	GO Biological Processes	GO:0097485	neuron projection guidance	-6.81186	-4.27682	23/250	11876,12162,12399,12561,12978,13616,13617,13640,13841,13848,14365,17967,19876,20347,22253,58208,65079,70433,75847,77579,107515,243967,268902	Artn,Bmp7,Runx3,Cdh4,Csf1r,Edn3,Ednra,Efna5,Epha7,Ephb6,Fzd3,Ncam1,Robo1,Sema3b,Unc5c,Bcl11b,Rtn4r,Draxin,Crppa,Myh10,Lgr4,Ntn5,Robo2
4_Member	GO Biological Processes	GO:0006935	chemotaxis	-5.83073	-3.41456	33/511	11876,12162,12399,12561,12978,13616,13617,13640,13841,13848,14365,14456,16842,16854,17967,19876,20311,20347,21943,22253,24047,50501,58208,65079,70433,75847,77579,107515,211323,238871,243967,268902,277360	Artn,Bmp7,Runx3,Cdh4,Csf1r,Edn3,Ednra,Efna5,Epha7,Ephb6,Fzd3,Gas6,Lef1,Lgals3,Ncam1,Robo1,Cxcl5,Sema3b,Tnfsf11,Unc5c,Ccl19,Prok2,Bcl11b,Rtn4r,Draxin,Crppa,Myh10,Lgr4,Nrg1,Pde4d,Ntn5,Robo2,Prex1
4_Member	GO Biological Processes	GO:0042330	taxis	-5.73874	-3.32991	33/516	11876,12162,12399,12561,12978,13616,13617,13640,13841,13848,14365,14456,16842,16854,17967,19876,20311,20347,21943,22253,24047,50501,58208,65079,70433,75847,77579,107515,211323,238871,243967,268902,277360	Artn,Bmp7,Runx3,Cdh4,Csf1r,Edn3,Ednra,Efna5,Epha7,Ephb6,Fzd3,Gas6,Lef1,Lgals3,Ncam1,Robo1,Cxcl5,Sema3b,Tnfsf11,Unc5c,Ccl19,Prok2,Bcl11b,Rtn4r,Draxin,Crppa,Myh10,Lgr4,Nrg1,Pde4d,Ntn5,Robo2,Prex1
4_Member	KEGG Pathway	mmu04360	Axon guidance	-4.12677	-2.05524	15/181	12162,13640,13841,13848,14365,14677,19876,20347,22065,22253,22419,50780,73181,245857,268902	Bmp7,Efna5,Epha7,Ephb6,Fzd3,Gnai1,Robo1,Sema3b,Trpc3,Unc5c,Wnt5b,Rgs3,Nfatc4,Ssh3,Robo2
5_Summary	GO Biological Processes	GO:0035239	tube morphogenesis	-9.23558	-6.1986	50/740	12043,12142,12162,12825,13036,13617,13841,14183,14365,15245,15364,15446,16000,16372,16399,16842,16847,17286,17702,18576,18654,19227,19876,20204,20429,20666,20674,21414,21418,21420,21923,22420,22773,23892,50501,66042,68169,71355,71461,72324,72780,73181,107515,121021,239405,269152,320736,320924,329941,330409,11876,12399,12814,16323,16623,20378,20613,22409,211323,268902,12606,14186,14709,16878,20238…	Bcl2,Prdm1,Bmp7,Col3a1,Ctsh,Ednra,Epha7,Fgfr2,Fzd3,Hhip,Hmga2,Hpgd,Igf1,Irx2,Itga2b,Lef1,Lepr,Meox2,Msx2,Pde3b,Pgf,Pthlh,Robo1,Prrx2,Shox2,Sox11,Sox2,Tcf7,Tfap2a,Tfap2c,Tnc,Wnt6,Zic3,Grem1,Prok2,Sostdc1,Ndnf,Col24a1,Ptk7,Plxdc1,Rspo3,Nfatc4,Lgr4,Cspg4,Rspo2,Kif26b,Vstm4,Ccbe1,Col8a2,Cecr2,Artn,Runx3,Col11a1,Inhba,Klk1b1,Frzb,Snai1,Wnt10a,Nrg1,Robo2,Cebpa,Fgfr4,Gng8,Lif,Atxn1,Sparc,Thrb,Rcn3,Adamt…
5_Member	GO Biological Processes	GO:0035239	tube morphogenesis	-9.23558	-6.1986	50/740	12043,12142,12162,12825,13036,13617,13841,14183,14365,15245,15364,15446,16000,16372,16399,16842,16847,17286,17702,18576,18654,19227,19876,20204,20429,20666,20674,21414,21418,21420,21923,22420,22773,23892,50501,66042,68169,71355,71461,72324,72780,73181,107515,121021,239405,269152,320736,320924,329941,330409	Bcl2,Prdm1,Bmp7,Col3a1,Ctsh,Ednra,Epha7,Fgfr2,Fzd3,Hhip,Hmga2,Hpgd,Igf1,Irx2,Itga2b,Lef1,Lepr,Meox2,Msx2,Pde3b,Pgf,Pthlh,Robo1,Prrx2,Shox2,Sox11,Sox2,Tcf7,Tfap2a,Tfap2c,Tnc,Wnt6,Zic3,Grem1,Prok2,Sostdc1,Ndnf,Col24a1,Ptk7,Plxdc1,Rspo3,Nfatc4,Lgr4,Cspg4,Rspo2,Kif26b,Vstm4,Ccbe1,Col8a2,Cecr2
5_Member	GO Biological Processes	GO:0048729	tissue morphogenesis	-8.50891	-5.65645	44/635	11876,12043,12162,12399,12814,12825,13036,13617,13841,14183,14365,15245,15364,16000,16323,16372,16623,16842,17702,18654,19227,19876,20378,20429,20613,20666,20674,21418,21420,21923,22409,22420,22773,23892,66042,71461,72780,73181,107515,211323,239405,268902,269152,330409	Artn,Bcl2,Bmp7,Runx3,Col11a1,Col3a1,Ctsh,Ednra,Epha7,Fgfr2,Fzd3,Hhip,Hmga2,Igf1,Inhba,Irx2,Klk1b1,Lef1,Msx2,Pgf,Pthlh,Robo1,Frzb,Shox2,Snai1,Sox11,Sox2,Tfap2a,Tfap2c,Tnc,Wnt10a,Wnt6,Zic3,Grem1,Sostdc1,Ptk7,Rspo3,Nfatc4,Lgr4,Nrg1,Rspo2,Robo2,Kif26b,Cecr2
5_Member	GO Biological Processes	GO:0060562	epithelial tube morphogenesis	-8.11327	-5.32296	31/366	12043,12162,13036,13617,13841,14183,14365,15245,15364,16000,16372,16842,17702,18654,19227,19876,20666,20674,21418,21420,21923,22420,22773,23892,66042,71461,73181,107515,239405,269152,330409	Bcl2,Bmp7,Ctsh,Ednra,Epha7,Fgfr2,Fzd3,Hhip,Hmga2,Igf1,Irx2,Lef1,Msx2,Pgf,Pthlh,Robo1,Sox11,Sox2,Tfap2a,Tfap2c,Tnc,Wnt6,Zic3,Grem1,Sostdc1,Ptk7,Nfatc4,Lgr4,Rspo2,Kif26b,Cecr2
5_Member	GO Biological Processes	GO:0060541	respiratory system development	-7.73184	-5.02071	25/260	12606,12825,13036,14183,14186,14709,15245,15364,16000,16842,16878,19227,20238,20666,20674,20692,21834,21923,22773,52377,71461,216725,239405,319939,320924	Cebpa,Col3a1,Ctsh,Fgfr2,Fgfr4,Gng8,Hhip,Hmga2,Igf1,Lef1,Lif,Pthlh,Atxn1,Sox11,Sox2,Sparc,Thrb,Tnc,Zic3,Rcn3,Ptk7,Adamts2,Rspo2,Tns3,Ccbe1
5_Member	GO Biological Processes	GO:0030324	lung development	-7.54859	-4.84936	23/228	12606,12825,13036,14183,14186,15245,15364,16000,16878,19227,20238,20666,20674,20692,21834,21923,22773,52377,71461,216725,239405,319939,320924	Cebpa,Col3a1,Ctsh,Fgfr2,Fgfr4,Hhip,Hmga2,Igf1,Lif,Pthlh,Atxn1,Sox11,Sox2,Sparc,Thrb,Tnc,Zic3,Rcn3,Ptk7,Adamts2,Rspo2,Tns3,Ccbe1
5_Member	GO Biological Processes	GO:0030323	respiratory tube development	-7.4425	-4.77713	23/231	12606,12825,13036,14183,14186,15245,15364,16000,16878,19227,20238,20666,20674,20692,21834,21923,22773,52377,71461,216725,239405,319939,320924	Cebpa,Col3a1,Ctsh,Fgfr2,Fgfr4,Hhip,Hmga2,Igf1,Lif,Pthlh,Atxn1,Sox11,Sox2,Sparc,Thrb,Tnc,Zic3,Rcn3,Ptk7,Adamts2,Rspo2,Tns3,Ccbe1
5_Member	GO Biological Processes	GO:0002009	morphogenesis of an epithelium	-6.9418	-4.35561	36/525	12043,12162,12399,13036,13617,13841,14183,14365,15245,15364,16000,16372,16842,17702,18654,19227,19876,20378,20613,20666,20674,21418,21420,21923,22409,22420,22773,23892,66042,71461,72780,73181,107515,239405,269152,330409	Bcl2,Bmp7,Runx3,Ctsh,Ednra,Epha7,Fgfr2,Fzd3,Hhip,Hmga2,Igf1,Irx2,Lef1,Msx2,Pgf,Pthlh,Robo1,Frzb,Snai1,Sox11,Sox2,Tfap2a,Tfap2c,Tnc,Wnt10a,Wnt6,Zic3,Grem1,Sostdc1,Ptk7,Rspo3,Nfatc4,Lgr4,Rspo2,Kif26b,Cecr2
5_Member	GO Biological Processes	GO:0001763	morphogenesis of a branching structure	-6.30758	-3.81101	20/208	12043,12142,12162,13036,13617,13841,14183,15245,15364,16000,16842,17702,18654,20674,21420,21923,22420,72780,73181,239405	Bcl2,Prdm1,Bmp7,Ctsh,Ednra,Epha7,Fgfr2,Hhip,Hmga2,Igf1,Lef1,Msx2,Pgf,Sox2,Tfap2c,Tnc,Wnt6,Rspo3,Nfatc4,Rspo2
5_Member	GO Biological Processes	GO:0048754	branching morphogenesis of an epithelial tube	-5.867	-3.43208	17/165	12043,12162,13036,13617,14183,15245,15364,16000,16842,17702,18654,20674,21420,21923,22420,73181,239405	Bcl2,Bmp7,Ctsh,Ednra,Fgfr2,Hhip,Hmga2,Igf1,Lef1,Msx2,Pgf,Sox2,Tfap2c,Tnc,Wnt6,Nfatc4,Rspo2
5_Member	GO Biological Processes	GO:0060425	lung morphogenesis	-5.54604	-3.20289	10/60	13036,14183,15245,15364,16000,16878,20666,20674,21923,239405	Ctsh,Fgfr2,Hhip,Hmga2,Igf1,Lif,Sox11,Sox2,Tnc,Rspo2
5_Member	GO Biological Processes	GO:0061138	morphogenesis of a branching epithelium	-5.39036	-3.07232	18/198	12043,12162,13036,13617,14183,15245,15364,16000,16842,17702,18654,20674,21420,21923,22420,72780,73181,239405	Bcl2,Bmp7,Ctsh,Ednra,Fgfr2,Hhip,Hmga2,Igf1,Lef1,Msx2,Pgf,Sox2,Tfap2c,Tnc,Wnt6,Rspo3,Nfatc4,Rspo2
5_Member	GO Biological Processes	GO:0060441	epithelial tube branching involved in lung morphogenesis	-4.75806	-2.53966	7/33	13036,14183,15245,15364,20674,21923,239405	Ctsh,Fgfr2,Hhip,Hmga2,Sox2,Tnc,Rspo2
5_Member	GO Biological Processes	GO:0048732	gland development	-3.68906	-1.72537	25/439	12043,12162,12583,12606,13617,14183,15364,15439,16000,16842,17702,19116,19227,19876,20674,20720,21420,21923,21943,22409,22773,56711,58208,66042,100102	Bcl2,Bmp7,Cdo1,Cebpa,Ednra,Fgfr2,Hmga2,Hp,Igf1,Lef1,Msx2,Prlr,Pthlh,Robo1,Sox2,Serpine2,Tfap2c,Tnc,Tnfsf11,Wnt10a,Zic3,Plag1,Bcl11b,Sostdc1,Pcsk9
6_Summary	GO Biological Processes	GO:0051960	regulation of nervous system development	-8.78505	-5.87935	41/554	11302,12162,12404,12561,13640,13841,14365,15364,16000,16180,16878,16979,18430,19283,19876,20238,20317,20347,20429,20666,20674,20720,22671,56711,65079,70433,73181,74762,75409,76441,76527,211323,216028,243499,245880,246048,268902,319387,330938,382253,396184,12944,13405,14226,14348,16560,20311,20698,20745,23965,56013,64294,68169,71461,84035,121021,216166,233781,234593,329278,12043,19227,20378,21943,…	Aatk,Bmp7,Cbln1,Cdh4,Efna5,Epha7,Fzd3,Hmga2,Igf1,Il1rap,Lif,Lrrn1,Oxtr,Ptprz1,Robo1,Atxn1,Serpinf1,Sema3b,Shox2,Sox11,Sox2,Serpine2,Rnf112,Plag1,Rtn4r,Draxin,Nfatc4,Mdga1,Slitrk5,Daam2,Il34,Nrg1,Lrrtm3,Lrrtm4,Wasf3,Chodl,Robo2,Adgrl3,Dixdc1,Cdkl5,Flrt1,Crp,Dmd,Fkbp1b,Fut9,Kif1a,Cxcl5,Sphk1,Spock1,Tenm3,Srcin1,Itm2c,Ndnf,Ptk7,Kremen1,Cspg4,Plk5,Xylt1,Ndrg4,Tnn,Bcl2,Pthlh,Frzb,Tnfsf11,Grb14,Pde3a,R…
6_Member	GO Biological Processes	GO:0051960	regulation of nervous system development	-8.78505	-5.87935	41/554	11302,12162,12404,12561,13640,13841,14365,15364,16000,16180,16878,16979,18430,19283,19876,20238,20317,20347,20429,20666,20674,20720,22671,56711,65079,70433,73181,74762,75409,76441,76527,211323,216028,243499,245880,246048,268902,319387,330938,382253,396184	Aatk,Bmp7,Cbln1,Cdh4,Efna5,Epha7,Fzd3,Hmga2,Igf1,Il1rap,Lif,Lrrn1,Oxtr,Ptprz1,Robo1,Atxn1,Serpinf1,Sema3b,Shox2,Sox11,Sox2,Serpine2,Rnf112,Plag1,Rtn4r,Draxin,Nfatc4,Mdga1,Slitrk5,Daam2,Il34,Nrg1,Lrrtm3,Lrrtm4,Wasf3,Chodl,Robo2,Adgrl3,Dixdc1,Cdkl5,Flrt1
6_Member	GO Biological Processes	GO:0010975	regulation of neuron projection development	-8.34483	-5.52456	40/551	11302,12162,12561,12944,13405,13640,13841,14226,14348,16180,16560,16878,19283,19876,20311,20317,20347,20429,20698,20720,20745,23965,56013,64294,65079,68169,70433,71461,73181,84035,121021,211323,216166,233781,234593,246048,268902,329278,330938,382253	Aatk,Bmp7,Cdh4,Crp,Dmd,Efna5,Epha7,Fkbp1b,Fut9,Il1rap,Kif1a,Lif,Ptprz1,Robo1,Cxcl5,Serpinf1,Sema3b,Shox2,Sphk1,Serpine2,Spock1,Tenm3,Srcin1,Itm2c,Rtn4r,Ndnf,Draxin,Ptk7,Nfatc4,Kremen1,Cspg4,Nrg1,Plk5,Xylt1,Ndrg4,Chodl,Robo2,Tnn,Dixdc1,Cdkl5
6_Member	GO Biological Processes	GO:0051962	positive regulation of nervous system development	-7.73696	-5.02071	30/359	12404,12561,13640,14365,16000,16180,16878,16979,18430,19283,19876,20238,20317,20429,20666,20674,20720,22671,56711,75409,76527,211323,216028,243499,246048,268902,319387,330938,382253,396184	Cbln1,Cdh4,Efna5,Fzd3,Igf1,Il1rap,Lif,Lrrn1,Oxtr,Ptprz1,Robo1,Atxn1,Serpinf1,Shox2,Sox11,Sox2,Serpine2,Rnf112,Plag1,Slitrk5,Il34,Nrg1,Lrrtm3,Lrrtm4,Chodl,Robo2,Adgrl3,Dixdc1,Cdkl5,Flrt1
6_Member	GO Biological Processes	GO:0060284	regulation of cell development	-6.8458	-4.30023	39/601	11302,12043,12162,12561,13640,13841,14365,15364,16000,16878,19227,19283,19876,20238,20317,20347,20378,20429,20666,20674,20720,21943,22671,50915,54611,56711,65079,70433,73121,73181,76441,76527,211323,230103,246048,268902,277360,330938,382253	Aatk,Bcl2,Bmp7,Cdh4,Efna5,Epha7,Fzd3,Hmga2,Igf1,Lif,Pthlh,Ptprz1,Robo1,Atxn1,Serpinf1,Sema3b,Frzb,Shox2,Sox11,Sox2,Serpine2,Tnfsf11,Rnf112,Grb14,Pde3a,Plag1,Rtn4r,Draxin,Rflna,Nfatc4,Daam2,Il34,Nrg1,Npr2,Chodl,Robo2,Prex1,Dixdc1,Cdkl5
6_Member	GO Biological Processes	GO:0120035	regulation of plasma membrane bounded cell projection organization	-6.12768	-3.65264	43/743	11302,12162,12561,12944,13405,13640,13841,14130,14226,14348,16180,16560,16878,19283,19876,20311,20317,20347,20429,20698,20720,20745,23965,24047,56013,64294,65079,68169,70433,71461,73181,76441,84035,121021,211323,216166,233781,234593,246048,268902,329278,330938,382253	Aatk,Bmp7,Cdh4,Crp,Dmd,Efna5,Epha7,Fcgr2b,Fkbp1b,Fut9,Il1rap,Kif1a,Lif,Ptprz1,Robo1,Cxcl5,Serpinf1,Sema3b,Shox2,Sphk1,Serpine2,Spock1,Tenm3,Ccl19,Srcin1,Itm2c,Rtn4r,Ndnf,Draxin,Ptk7,Nfatc4,Daam2,Kremen1,Cspg4,Nrg1,Plk5,Xylt1,Ndrg4,Chodl,Robo2,Tnn,Dixdc1,Cdkl5
6_Member	GO Biological Processes	GO:0031344	regulation of cell projection organization	-5.88478	-3.44342	43/759	11302,12162,12561,12944,13405,13640,13841,14130,14226,14348,16180,16560,16878,19283,19876,20311,20317,20347,20429,20698,20720,20745,23965,24047,56013,64294,65079,68169,70433,71461,73181,76441,84035,121021,211323,216166,233781,234593,246048,268902,329278,330938,382253	Aatk,Bmp7,Cdh4,Crp,Dmd,Efna5,Epha7,Fcgr2b,Fkbp1b,Fut9,Il1rap,Kif1a,Lif,Ptprz1,Robo1,Cxcl5,Serpinf1,Sema3b,Shox2,Sphk1,Serpine2,Spock1,Tenm3,Ccl19,Srcin1,Itm2c,Rtn4r,Ndnf,Draxin,Ptk7,Nfatc4,Daam2,Kremen1,Cspg4,Nrg1,Plk5,Xylt1,Ndrg4,Chodl,Robo2,Tnn,Dixdc1,Cdkl5
6_Member	GO Biological Processes	GO:0050767	regulation of neurogenesis	-5.5326	-3.19697	30/455	11302,12162,12561,13640,13841,14365,15364,16000,16878,19283,19876,20238,20317,20347,20429,20666,20674,20720,22671,56711,65079,70433,73181,76441,76527,211323,246048,268902,330938,382253	Aatk,Bmp7,Cdh4,Efna5,Epha7,Fzd3,Hmga2,Igf1,Lif,Ptprz1,Robo1,Atxn1,Serpinf1,Sema3b,Shox2,Sox11,Sox2,Serpine2,Rnf112,Plag1,Rtn4r,Draxin,Nfatc4,Daam2,Il34,Nrg1,Chodl,Robo2,Dixdc1,Cdkl5
6_Member	GO Biological Processes	GO:0010976	positive regulation of neuron projection development	-5.18586	-2.88691	19/225	12162,12944,13405,14226,14348,16180,16878,19283,20311,20317,20698,20720,23965,68169,71461,211323,216166,234593,329278	Bmp7,Crp,Dmd,Fkbp1b,Fut9,Il1rap,Lif,Ptprz1,Cxcl5,Serpinf1,Sphk1,Serpine2,Tenm3,Ndnf,Ptk7,Nrg1,Plk5,Ndrg4,Tnn
6_Member	GO Biological Processes	GO:0031346	positive regulation of cell projection organization	-4.86259	-2.6122	28/443	12162,12561,12944,13405,13640,14226,14348,16180,16878,19283,19876,20311,20317,20429,20698,20720,23965,24047,68169,71461,211323,216166,234593,246048,268902,329278,330938,382253	Bmp7,Cdh4,Crp,Dmd,Efna5,Fkbp1b,Fut9,Il1rap,Lif,Ptprz1,Robo1,Cxcl5,Serpinf1,Shox2,Sphk1,Serpine2,Tenm3,Ccl19,Ndnf,Ptk7,Nrg1,Plk5,Ndrg4,Chodl,Robo2,Tnn,Dixdc1,Cdkl5
6_Member	GO Biological Processes	GO:0010720	positive regulation of cell development	-4.73049	-2.51614	25/378	12043,12561,13640,14365,16000,16878,19283,19876,20238,20317,20429,20666,20674,20720,21943,22671,54611,56711,76527,211323,246048,268902,277360,330938,382253	Bcl2,Cdh4,Efna5,Fzd3,Igf1,Lif,Ptprz1,Robo1,Atxn1,Serpinf1,Shox2,Sox11,Sox2,Serpine2,Tnfsf11,Rnf112,Pde3a,Plag1,Il34,Nrg1,Chodl,Robo2,Prex1,Dixdc1,Cdkl5
6_Member	GO Biological Processes	GO:0050769	positive regulation of neurogenesis	-4.46456	-2.29404	21/298	12561,13640,14365,16000,16878,19283,19876,20238,20317,20429,20666,20674,20720,22671,56711,76527,211323,246048,268902,330938,382253	Cdh4,Efna5,Fzd3,Igf1,Lif,Ptprz1,Robo1,Atxn1,Serpinf1,Shox2,Sox11,Sox2,Serpine2,Rnf112,Plag1,Il34,Nrg1,Chodl,Robo2,Dixdc1,Cdkl5
6_Member	GO Biological Processes	GO:0050770	regulation of axonogenesis	-3.47987	-1.56847	14/185	11302,12561,13640,13841,19876,20347,20429,65079,70433,211323,246048,268902,330938,382253	Aatk,Cdh4,Efna5,Epha7,Robo1,Sema3b,Shox2,Rtn4r,Draxin,Nrg1,Chodl,Robo2,Dixdc1,Cdkl5
6_Member	GO Biological Processes	GO:0050772	positive regulation of axonogenesis	-2.9179	-1.1474	9/101	12561,13640,19876,20429,211323,246048,268902,330938,382253	Cdh4,Efna5,Robo1,Shox2,Nrg1,Chodl,Robo2,Dixdc1,Cdkl5
6_Member	GO Biological Processes	GO:0061387	regulation of extent of cell growth	-2.22138	-0.655516	9/128	11302,12561,13640,13841,20347,65079,70433,211323,382253	Aatk,Cdh4,Efna5,Epha7,Sema3b,Rtn4r,Draxin,Nrg1,Cdkl5
7_Summary	GO Biological Processes	GO:0043588	skin development	-8.23441	-5.42938	26/264	11695,12043,12399,12825,12842,12843,14183,14365,16323,17702,20613,21418,21420,21816,22409,58208,66042,71529,75409,83925,107515,216725,232174,235505,386463,494504,16206,17920	Alx4,Bcl2,Runx3,Col3a1,Col1a1,Col1a2,Fgfr2,Fzd3,Inhba,Msx2,Snai1,Tfap2a,Tfap2c,Tgm1,Wnt10a,Bcl11b,Sostdc1,Kazn,Slitrk5,Trps1,Lgr4,Adamts2,Cyp26b1,Cd109,Cdsn,Apcdd1,Lrig1,Myo6
7_Member	GO Biological Processes	GO:0043588	skin development	-8.23441	-5.42938	26/264	11695,12043,12399,12825,12842,12843,14183,14365,16323,17702,20613,21418,21420,21816,22409,58208,66042,71529,75409,83925,107515,216725,232174,235505,386463,494504	Alx4,Bcl2,Runx3,Col3a1,Col1a1,Col1a2,Fgfr2,Fzd3,Inhba,Msx2,Snai1,Tfap2a,Tfap2c,Tgm1,Wnt10a,Bcl11b,Sostdc1,Kazn,Slitrk5,Trps1,Lgr4,Adamts2,Cyp26b1,Cd109,Cdsn,Apcdd1
7_Member	GO Biological Processes	GO:0022404	molting cycle process	-7.75455	-5.02071	16/108	11695,12043,12399,14183,14365,16206,16323,17702,20613,21420,22409,66042,83925,107515,235505,494504	Alx4,Bcl2,Runx3,Fgfr2,Fzd3,Lrig1,Inhba,Msx2,Snai1,Tfap2c,Wnt10a,Sostdc1,Trps1,Lgr4,Cd109,Apcdd1
7_Member	GO Biological Processes	GO:0022405	hair cycle process	-7.75455	-5.02071	16/108	11695,12043,12399,14183,14365,16206,16323,17702,20613,21420,22409,66042,83925,107515,235505,494504	Alx4,Bcl2,Runx3,Fgfr2,Fzd3,Lrig1,Inhba,Msx2,Snai1,Tfap2c,Wnt10a,Sostdc1,Trps1,Lgr4,Cd109,Apcdd1
7_Member	GO Biological Processes	GO:0042303	molting cycle	-7.30377	-4.68955	16/116	11695,12043,12399,14183,14365,16206,16323,17702,20613,21420,22409,66042,83925,107515,235505,494504	Alx4,Bcl2,Runx3,Fgfr2,Fzd3,Lrig1,Inhba,Msx2,Snai1,Tfap2c,Wnt10a,Sostdc1,Trps1,Lgr4,Cd109,Apcdd1
7_Member	GO Biological Processes	GO:0042633	hair cycle	-7.30377	-4.68955	16/116	11695,12043,12399,14183,14365,16206,16323,17702,20613,21420,22409,66042,83925,107515,235505,494504	Alx4,Bcl2,Runx3,Fgfr2,Fzd3,Lrig1,Inhba,Msx2,Snai1,Tfap2c,Wnt10a,Sostdc1,Trps1,Lgr4,Cd109,Apcdd1
7_Member	GO Biological Processes	GO:0001942	hair follicle development	-7.14887	-4.54419	15/104	11695,12043,12399,14183,14365,16323,17702,20613,21420,22409,66042,83925,107515,235505,494504	Alx4,Bcl2,Runx3,Fgfr2,Fzd3,Inhba,Msx2,Snai1,Tfap2c,Wnt10a,Sostdc1,Trps1,Lgr4,Cd109,Apcdd1
7_Member	GO Biological Processes	GO:0098773	skin epidermis development	-6.92624	-4.349	15/108	11695,12043,12399,14183,14365,16323,17702,20613,21420,22409,66042,83925,107515,235505,494504	Alx4,Bcl2,Runx3,Fgfr2,Fzd3,Inhba,Msx2,Snai1,Tfap2c,Wnt10a,Sostdc1,Trps1,Lgr4,Cd109,Apcdd1
7_Member	GO Biological Processes	GO:0008544	epidermis development	-5.24558	-2.93719	22/286	11695,12043,12399,14183,14365,16323,17702,17920,20613,21418,21420,21816,22409,58208,66042,71529,83925,107515,232174,235505,386463,494504	Alx4,Bcl2,Runx3,Fgfr2,Fzd3,Inhba,Msx2,Myo6,Snai1,Tfap2a,Tfap2c,Tgm1,Wnt10a,Bcl11b,Sostdc1,Kazn,Trps1,Lgr4,Cyp26b1,Cd109,Cdsn,Apcdd1
7_Member	GO Biological Processes	GO:0048730	epidermis morphogenesis	-4.04486	-2.00532	7/42	12043,12399,14183,20613,21418,22409,66042	Bcl2,Runx3,Fgfr2,Snai1,Tfap2a,Wnt10a,Sostdc1
7_Member	GO Biological Processes	GO:0031069	hair follicle morphogenesis	-3.53882	-1.61397	6/36	12043,12399,14183,20613,22409,66042	Bcl2,Runx3,Fgfr2,Snai1,Wnt10a,Sostdc1
8_Summary	GO Biological Processes	GO:0007423	sensory organ development	-7.76115	-5.02071	42/625	12043,12142,12162,12606,12814,13345,13617,14183,14365,14709,16000,16206,16323,16545,16842,16878,17150,17920,18994,19672,20204,20378,20666,20674,21418,21834,22409,23928,23965,24113,29817,58208,59058,64075,71461,77579,109205,232174,237979,320736,329941,330409	Bcl2,Prdm1,Bmp7,Cebpa,Col11a1,Twist2,Ednra,Fgfr2,Fzd3,Gng8,Igf1,Lrig1,Inhba,Kera,Lef1,Lif,Mfap2,Myo6,Pou3f4,Rcn1,Prrx2,Frzb,Sox11,Sox2,Tfap2a,Thrb,Wnt10a,Lamc3,Tenm3,Vax2,Igfbp7,Bcl11b,Bhlhe22,Smoc1,Ptk7,Myh10,Sobp,Cyp26b1,Sdk2,Vstm4,Col8a2,Cecr2
8_Member	GO Biological Processes	GO:0007423	sensory organ development	-7.76115	-5.02071	42/625	12043,12142,12162,12606,12814,13345,13617,14183,14365,14709,16000,16206,16323,16545,16842,16878,17150,17920,18994,19672,20204,20378,20666,20674,21418,21834,22409,23928,23965,24113,29817,58208,59058,64075,71461,77579,109205,232174,237979,320736,329941,330409	Bcl2,Prdm1,Bmp7,Cebpa,Col11a1,Twist2,Ednra,Fgfr2,Fzd3,Gng8,Igf1,Lrig1,Inhba,Kera,Lef1,Lif,Mfap2,Myo6,Pou3f4,Rcn1,Prrx2,Frzb,Sox11,Sox2,Tfap2a,Thrb,Wnt10a,Lamc3,Tenm3,Vax2,Igfbp7,Bcl11b,Bhlhe22,Smoc1,Ptk7,Myh10,Sobp,Cyp26b1,Sdk2,Vstm4,Col8a2,Cecr2
8_Member	GO Biological Processes	GO:0090596	sensory organ morphogenesis	-5.64353	-3.27373	24/313	12142,12162,12814,13617,14183,14365,16206,17150,17920,18994,20204,20378,20666,20674,21418,21834,23965,24113,59058,71461,109205,232174,237979,329941	Prdm1,Bmp7,Col11a1,Ednra,Fgfr2,Fzd3,Lrig1,Mfap2,Myo6,Pou3f4,Prrx2,Frzb,Sox11,Sox2,Tfap2a,Thrb,Tenm3,Vax2,Bhlhe22,Ptk7,Sobp,Cyp26b1,Sdk2,Col8a2
8_Member	GO Biological Processes	GO:0001654	eye development	-3.43805	-1.54169	23/404	12142,12162,13345,14183,16323,16545,16878,17150,19672,20666,20674,21418,21834,23928,23965,24113,58208,59058,64075,77579,237979,320736,329941	Prdm1,Bmp7,Twist2,Fgfr2,Inhba,Kera,Lif,Mfap2,Rcn1,Sox11,Sox2,Tfap2a,Thrb,Lamc3,Tenm3,Vax2,Bcl11b,Bhlhe22,Smoc1,Myh10,Sdk2,Vstm4,Col8a2
8_Member	GO Biological Processes	GO:0150063	visual system development	-3.39307	-1.50405	23/407	12142,12162,13345,14183,16323,16545,16878,17150,19672,20666,20674,21418,21834,23928,23965,24113,58208,59058,64075,77579,237979,320736,329941	Prdm1,Bmp7,Twist2,Fgfr2,Inhba,Kera,Lif,Mfap2,Rcn1,Sox11,Sox2,Tfap2a,Thrb,Lamc3,Tenm3,Vax2,Bcl11b,Bhlhe22,Smoc1,Myh10,Sdk2,Vstm4,Col8a2
8_Member	GO Biological Processes	GO:0048880	sensory system development	-3.33398	-1.46449	23/411	12142,12162,13345,14183,16323,16545,16878,17150,19672,20666,20674,21418,21834,23928,23965,24113,58208,59058,64075,77579,237979,320736,329941	Prdm1,Bmp7,Twist2,Fgfr2,Inhba,Kera,Lif,Mfap2,Rcn1,Sox11,Sox2,Tfap2a,Thrb,Lamc3,Tenm3,Vax2,Bcl11b,Bhlhe22,Smoc1,Myh10,Sdk2,Vstm4,Col8a2
8_Member	GO Biological Processes	GO:0043010	camera-type eye development	-2.92042	-1.14853	20/361	12162,13345,14183,16323,16545,16878,19672,20666,20674,21418,21834,23928,23965,24113,58208,59058,77579,237979,320736,329941	Bmp7,Twist2,Fgfr2,Inhba,Kera,Lif,Rcn1,Sox11,Sox2,Tfap2a,Thrb,Lamc3,Tenm3,Vax2,Bcl11b,Bhlhe22,Myh10,Sdk2,Vstm4,Col8a2
8_Member	GO Biological Processes	GO:0048592	eye morphogenesis	-2.57445	-0.906769	12/181	12142,12162,17150,20666,20674,21418,21834,23965,24113,59058,237979,329941	Prdm1,Bmp7,Mfap2,Sox11,Sox2,Tfap2a,Thrb,Tenm3,Vax2,Bhlhe22,Sdk2,Col8a2
9_Summary	GO Biological Processes	GO:0007167	enzyme linked receptor protein signaling pathway	-7.45978	-4.78341	40/593	12162,12825,12842,12843,12978,13590,13640,13841,13848,14183,14186,14456,15211,15216,15446,16000,16323,16842,16878,17702,18569,18654,19116,20411,50915,54635,71943,72828,73181,74007,77531,83925,121021,211323,230103,242083,268977,271849,396184,677884	Bmp7,Col3a1,Col1a1,Col1a2,Csf1r,Lefty1,Efna5,Epha7,Ephb6,Fgfr2,Fgfr4,Gas6,Hexa,Hfe,Hpgd,Igf1,Inhba,Lef1,Lif,Msx2,Pdcd4,Pgf,Prlr,Sorbs1,Grb14,Pdgfc,Tom1l1,Ubash3b,Nfatc4,Btbd11,Anks1b,Trps1,Cspg4,Nrg1,Npr2,Ppm1l,Ltbp1,Shc4,Flrt1,Pakap
9_Member	GO Biological Processes	GO:0007167	enzyme linked receptor protein signaling pathway	-7.45978	-4.78341	40/593	12162,12825,12842,12843,12978,13590,13640,13841,13848,14183,14186,14456,15211,15216,15446,16000,16323,16842,16878,17702,18569,18654,19116,20411,50915,54635,71943,72828,73181,74007,77531,83925,121021,211323,230103,242083,268977,271849,396184,677884	Bmp7,Col3a1,Col1a1,Col1a2,Csf1r,Lefty1,Efna5,Epha7,Ephb6,Fgfr2,Fgfr4,Gas6,Hexa,Hfe,Hpgd,Igf1,Inhba,Lef1,Lif,Msx2,Pdcd4,Pgf,Prlr,Sorbs1,Grb14,Pdgfc,Tom1l1,Ubash3b,Nfatc4,Btbd11,Anks1b,Trps1,Cspg4,Nrg1,Npr2,Ppm1l,Ltbp1,Shc4,Flrt1,Pakap
9_Member	GO Biological Processes	GO:0007169	transmembrane receptor protein tyrosine kinase signaling pathway	-3.24778	-1.39444	21/365	12842,12978,13640,13841,13848,14183,14186,16000,18654,19116,20411,50915,54635,71943,72828,73181,77531,121021,211323,271849,396184	Col1a1,Csf1r,Efna5,Epha7,Ephb6,Fgfr2,Fgfr4,Igf1,Pgf,Prlr,Sorbs1,Grb14,Pdgfc,Tom1l1,Ubash3b,Nfatc4,Anks1b,Cspg4,Nrg1,Shc4,Flrt1
10_Summary	GO Biological Processes	GO:0048598	embryonic morphogenesis	-6.66857	-4.14933	40/635	11695,12162,12814,13345,13590,13617,14119,14183,14365,15364,16206,16323,16372,16764,16842,17150,17240,17389,17702,17920,18994,20204,20378,20429,20613,20666,20674,21414,21418,22420,22773,23892,24113,71461,72780,93674,109205,232174,239405,330409,12142,12606,16691,16878,22671,54635,12043,16000,29817,12810,12842,12971,15211,20273,20720,21834,78286,80982	Alx4,Bmp7,Col11a1,Twist2,Lefty1,Ednra,Fbn2,Fgfr2,Fzd3,Hmga2,Lrig1,Inhba,Irx2,Aff3,Lef1,Mfap2,Mdfi,Mmp16,Msx2,Myo6,Pou3f4,Prrx2,Frzb,Shox2,Snai1,Sox11,Sox2,Tcf7,Tfap2a,Wnt6,Zic3,Grem1,Vax2,Ptk7,Rspo3,Nat8f3,Sobp,Cyp26b1,Rspo2,Cecr2,Prdm1,Cebpa,Krt8,Lif,Rnf112,Pdgfc,Bcl2,Igf1,Igfbp7,Coch,Col1a1,Crym,Hexa,Scn8a,Serpine2,Thrb,Nav2,Cemip
10_Member	GO Biological Processes	GO:0048598	embryonic morphogenesis	-6.66857	-4.14933	40/635	11695,12162,12814,13345,13590,13617,14119,14183,14365,15364,16206,16323,16372,16764,16842,17150,17240,17389,17702,17920,18994,20204,20378,20429,20613,20666,20674,21414,21418,22420,22773,23892,24113,71461,72780,93674,109205,232174,239405,330409	Alx4,Bmp7,Col11a1,Twist2,Lefty1,Ednra,Fbn2,Fgfr2,Fzd3,Hmga2,Lrig1,Inhba,Irx2,Aff3,Lef1,Mfap2,Mdfi,Mmp16,Msx2,Myo6,Pou3f4,Prrx2,Frzb,Shox2,Snai1,Sox11,Sox2,Tcf7,Tfap2a,Wnt6,Zic3,Grem1,Vax2,Ptk7,Rspo3,Nat8f3,Sobp,Cyp26b1,Rspo2,Cecr2
10_Member	GO Biological Processes	GO:0048568	embryonic organ development	-5.63023	-3.26589	33/522	11695,12142,12162,12606,12814,13345,13617,14183,14365,16206,16691,16842,16878,17150,17240,17389,17920,18994,20204,20378,20429,20613,20666,20674,21414,21418,22671,22773,24113,54635,71461,72780,109205	Alx4,Prdm1,Bmp7,Cebpa,Col11a1,Twist2,Ednra,Fgfr2,Fzd3,Lrig1,Krt8,Lef1,Lif,Mfap2,Mdfi,Mmp16,Myo6,Pou3f4,Prrx2,Frzb,Shox2,Snai1,Sox11,Sox2,Tcf7,Tfap2a,Rnf112,Zic3,Vax2,Pdgfc,Ptk7,Rspo3,Sobp
10_Member	GO Biological Processes	GO:0048562	embryonic organ morphogenesis	-5.22578	-2.92213	24/331	11695,12162,12814,13345,13617,14183,14365,16206,17150,17240,17389,17920,18994,20204,20378,20429,20666,20674,21414,21418,22773,24113,71461,109205	Alx4,Bmp7,Col11a1,Twist2,Ednra,Fgfr2,Fzd3,Lrig1,Mfap2,Mdfi,Mmp16,Myo6,Pou3f4,Prrx2,Frzb,Shox2,Sox11,Sox2,Tcf7,Tfap2a,Zic3,Vax2,Ptk7,Sobp
10_Member	GO Biological Processes	GO:0042472	inner ear morphogenesis	-4.22447	-2.10933	12/119	12814,14183,14365,16206,17920,18994,20204,20378,20674,21418,71461,109205	Col11a1,Fgfr2,Fzd3,Lrig1,Myo6,Pou3f4,Prrx2,Frzb,Sox2,Tfap2a,Ptk7,Sobp
10_Member	GO Biological Processes	GO:0042471	ear morphogenesis	-4.08927	-2.03668	13/142	12814,13617,14183,14365,16206,17920,18994,20204,20378,20674,21418,71461,109205	Col11a1,Ednra,Fgfr2,Fzd3,Lrig1,Myo6,Pou3f4,Prrx2,Frzb,Sox2,Tfap2a,Ptk7,Sobp
10_Member	GO Biological Processes	GO:0043583	ear development	-4.07365	-2.02633	18/248	12043,12606,12814,13617,14183,14365,16000,16206,17920,18994,20204,20378,20674,21418,29817,71461,109205,330409	Bcl2,Cebpa,Col11a1,Ednra,Fgfr2,Fzd3,Igf1,Lrig1,Myo6,Pou3f4,Prrx2,Frzb,Sox2,Tfap2a,Igfbp7,Ptk7,Sobp,Cecr2
10_Member	GO Biological Processes	GO:0048839	inner ear development	-3.78716	-1.79953	16/216	12606,12814,14183,14365,16000,16206,17920,18994,20204,20378,20674,21418,29817,71461,109205,330409	Cebpa,Col11a1,Fgfr2,Fzd3,Igf1,Lrig1,Myo6,Pou3f4,Prrx2,Frzb,Sox2,Tfap2a,Igfbp7,Ptk7,Sobp,Cecr2
10_Member	GO Biological Processes	GO:0050954	sensory perception of mechanical stimulus	-2.53436	-0.871158	17/309	12810,12814,12842,12971,15211,16000,16206,17920,18994,20273,20674,20720,21418,21834,78286,80982,109205	Coch,Col11a1,Col1a1,Crym,Hexa,Igf1,Lrig1,Myo6,Pou3f4,Scn8a,Sox2,Serpine2,Tfap2a,Thrb,Nav2,Cemip,Sobp
10_Member	GO Biological Processes	GO:0007605	sensory perception of sound	-2.19578	-0.640161	15/280	12810,12814,12842,12971,15211,16206,17920,18994,20273,20674,21418,21834,78286,80982,109205	Coch,Col11a1,Col1a1,Crym,Hexa,Lrig1,Myo6,Pou3f4,Scn8a,Sox2,Tfap2a,Thrb,Nav2,Cemip,Sobp
10_Member	GO Biological Processes	GO:0090102	cochlea development	-2.03869	-0.547234	5/50	18994,20378,71461,109205,330409	Pou3f4,Frzb,Ptk7,Sobp,Cecr2

## Sheet: Figure 4b
Fig.4b
	Non-lesional	Lesional
	21800000	47500000
	17800000	54400000
	25300000	62700000
	19400000	60800000

## Sheet: Figure 4f
Fig.4f
	NC	TncOE
	5885603	7640959
	3242136	7615053
	3309335	7597071
	4286787	4811301
	2695885	5307264
	3350453	4402171
	4899858	3202796

## Sheet: Figure 4i
Fig.4i
	NC	TncOE
	390	510
	436	544
	474	551
	518	587
	544	589
	545.4	599
	546	611
	555.4	615
	567.8	618
	591.8	620
	601	625
	602	626
	602	627
	604	654
	606	656
	607.6	686
	622	701
	624	703
	654	706
	660	709.3
	662	729
	676	731
	676	737
	720	739
	804	746
	822	753
	878	763
	896	772
	940	799
	964	805
	976	827
	978	841.4
	1082	855
	1084	859
	1182	876
	1228	903
	1242	925
	548	935
	549	939
	597	986
	607	1006
	614	1008
	624	1069
	634	1093
	641	1144
	648	1226
	668	1229
	678	1262
	679	1288
	696	1400
	704	1419
	717	1458
	722	1525
	775	1526
	781	1553
	794	1694
	811	292
	830	540
	831	582
	832	602
	848	620
	865	662
	893	682
	911	698
	957	699
	962	709
	999	741
	1061	747
	1151	751
	1197	754
	1243	760
	1256	787
	1287	830
	1646	843
	416.1	848
	445	853
	462	887
	512	893
	542	927
	548	947
	550	964
	638	996
	673	998
	701	1011
	730	1057
	745	1078
	754	1094
	755	1095
	768	1127
	781	1130
	838	1208
	854	1209
	869	1221
	952	1239
	999.7	1273
	1010	1304
	1012	1313
	1028	1393
	1075	1453
	1082	1464
	1211	1482
	1320	1486
	1635	1517
		1526
		1565
		1581
		1589
		1610
		1668
		1713
		1720
		1764
		1797
		1799
		1826
		1938
		1964
		2018
		2200
		2235
		2359
		2453
		461
		628
		638
		660
		682.5
		691
		719
		725.4
		730
		751
		755
		757
		757
		773
		775
		787
		788
		801
		811
		833
		868
		879
		883
		884
		912
		914
		918
		929
		947
		951
		952
		983
		993
		1012
		1014
		1030
		1037
		1053
		1104
		1145
		1243
		1260
		1281
		1291
		1304
		1305
		1355
		1356
		1380
		1414
		1427
		1544
		1590
		1748
		1786
		1811
		1934
		2043
		2056
		2067
		2130
		2167
		2212
		2222
		2300
		2340

## Sheet: Figure 5a
Fig.5a
	Tncfl/fl
	Male					Female
D1	0	0	0	0	0	0	0	0	0	0
D2	10	30	70	0	60	60	10	100	0	50
D3	110	170	190	140	140	260	110	320	190	200
D4	350	390	470	300	270	530	390	490	370	580
D5	430	520	670	620	560	710	710	1010	690	840
D6	500	700	790	580	670	910	890	1170	810	1120
D7	520	720	420	930	800	870	850	1050	780	1070
	Col1a2CreERTncfl/fl
	Male					Female
D1	0	0	0	0	0	0	0	0	0
D2	0	0	10	10	0	40	0	0	40
D3	70	50	90	100	110	150	70	90	170
D4	250	100	280	370	360	650	530	640	660
D5	400	230	460	700	470	650	530	640	660
D6	370	350	380	780	550	740	630	690	590
D7	350	340	330	870	530	780	500	620	570

## Sheet: Figure 5c
Fig.5c
	Tncfl/fl	Col1a2CreERTncfl/fl
Male	0.269184	0.178072
	0.240214	0.175164
	0.230403	0.127801
	0.283986	0.228019
	0.289609	0.207221
Female	0.260572	0.260782
	0.257983	0.1842
	0.235062	0.212643
	0.215608	0.180593
	0.310798

[truncated: 26 more sheets: Figure 5e, Figure 5f, Figure 5g, Figure 5i, Figure 6a, Figure 6c, Figure 6e, Figure 6g, Figure 7e, Figure7f, Figure 7j, Supplementary Figure 1e, Supplementary Figure 2c, Supplementary Figure 3b, Supplementary Figure 4a, Supplementary Figure 4b, Supplementary Figure 4d, Supplementary Figure 5b, Supplementary Figure 5d, Supplementary Figure 5e …]
